# Supplementary material for: Detection and quantification of house mouse Eimeria at the species level – Challenges and solutions for the assessment of coccidia in wildlife
Source: Int J Parasitol Parasites Wildl. 2019 Jul 10;10:29–40. doi: 10.1016/j.ijppaw.2019.07.004 (PMC6637263; doi:10.1016/j.ijppaw.2019.07.004)
Supplement: Multimedia component 1 [file mmc1.xlsx]

## Sheet: Supplementary data S1.
Supplementary data S1. Geographical coordinates for collected mice in Brandenburg, Germany.
Mouse_ID	Longitude	Latitude
AA_0047	13.6761	52.4977
AA_0048	13.6761	52.4977
AA_0049	13.6761	52.4977
AA_0050	13.6761	52.4977
AA_0051	13.9289	52.5028
AA_0052	13.9289	52.5028
AA_0053	13.9289	52.5028
AA_0054	13.9289	52.5028
AA_0056	13.3064	52.91
AA_0057	13.3064	52.91
AA_0058	14.1158	52.8431
AA_0059	14.1158	52.8431
AA_0060	14.1158	52.8431
AA_0061	13.5994	52.2731
AA_0062	13.5994	52.2731
AA_0063	13.84	52.2678
AA_0064	13.4642	52.4164
AA_0065	13.4642	52.4164
AA_0066	13.4642	52.4164
AA_0067	13.4642	52.4164
AA_0068	13.4642	52.4164
AA_0069	13.4642	52.4164
AA_0070	13.4642	52.4164
AA_0071	13.6	52.8425
AA_0072	13.3047	52.9936
AA_0073	13.3047	52.9936
AA_0074	13.3047	52.9936
AA_0075	13.3047	52.9936
AA_0076	13.7072	52.2422
AA_0077	13.5883	52.2156
AA_0078	13.5883	52.2156
AA_0079	13.84	52.2678
AA_0080	13.84	52.2678
AA_0081	13.84	52.2678
AA_0082	13.84	52.2678
AA_0083	13.6761	52.4977
AA_0084	13.6761	52.4977
AA_0085	13.6761	52.4977
AA_0086	13.6761	52.4977
AA_0087	13.6761	52.4977
AA_0088	13.84	52.2678
AA_0089	13.84	52.2678
AA_0090	13.7072	52.2422
AA_0091	13.5544	52.7881
AA_0092	13.5544	52.7881
AA_0093	13.3047	52.9936
AA_0094	13.3047	52.9936
AA_0095	13.3047	52.9936
AA_0096	13.0439	51.93
AA_0097	13.64	52.7169
AA_0098	13.64	52.7169
AA_0099	13.0819	52.0311
AA_0100	13.4639	51.8625
AA_0101	13.4639	51.8625
AA_0102	13.1953	51.9097
AA_0103	13.7336	52.9783
AA_0104	13.7336	52.9783
AA_0105	13.7336	52.9783
AA_0106	13.7336	52.9783
AA_0107	13.7336	52.9783
AA_0108	13.7336	52.9783
AA_0109	13.7336	52.9783
AA_0110	13.6761	52.4977
AA_0111	13.895	52.9581
AA_0112	13.895	52.9581
AA_0113	13.84	52.2678
AA_0114	13.895	52.9581
AA_0115	13.7336	52.9783
AA_0116	13.7336	52.9783
AA_0117	13.7336	52.9783
AA_0118	13.7336	52.9783
AA_0119	13.7336	52.9783
AA_0120	13.895	52.9581
AA_0121	13.895	52.9581
AA_0122	13.7336	52.9783
AA_0123	13.3047	52.9936
AA_0124	13.3047	52.9936
AA_0125	13.3047	52.9936
AA_0126	13.7875	52.7544
AA_0127	13.2567	53.0322
AA_0128	13.1869	53.0386
AA_0129	13.2567	53.0322
AA_0130	13.5878	52.1583
AA_0131	13.5878	52.1583
AA_0132	13.5878	52.1583
AA_0133	13.6086	52.1303
AA_0134	13.5878	52.1583
AA_0135	13.5878	52.1583
AA_0136	13.7875	52.7544
AA_0137	13.7875	52.7544
AA_0139	14.0403	52.4317
AA_0140	13.7731	53.1164
AA_0141	13.7731	53.1164
AA_0142	13.7731	53.1164
AA_0143	13.5544	52.7881
AA_0144	14.0828	52.7
AA_0145	14.0589	52.6703
AA_0146	13.81	51.8978
AA_0147	13.7875	51.8853
AA_0148	13.81	51.8978
AA_0149	13.7875	51.8853
AA_0150	13.81	51.8978
AA_0151	13.81	51.8978
AA_0152	13.81	51.8978
AA_0153	13.81	51.8978
AA_0154	13.81	51.8978
AA_0155	13.81	51.8978
AA_0156	13.81	51.8978
AA_0157	13.81	51.8978
AA_0158	13.81	51.8978
AA_0159	13.81	51.8978
AA_0160	13.81	51.8978
AA_0161	13.5344	51.8488
AA_0162	13.5344	51.8488
AA_0163	13.5344	51.8488
AA_0164	13.8473	51.8535
AA_0165	13.8473	51.8535
AA_0166	13.8473	51.8535
AA_0167	13.8473	51.8535
AA_0168	13.8473	51.8535
AA_0169	13.8473	51.8535
AA_0170	13.8473	51.8535
AA_0171	13.8473	51.8535
AA_0172	13.8473	51.8535
AA_0173	14.0358	53.02
AA_0174	13.8473	51.8535
AA_0175	13.8473	51.8535
AA_0176	13.8473	51.8535
AA_0177	13.8434	53.1267
AA_0178	13.7542	53.1314
AA_0179	13.7542	53.1314
AA_0180	13.2144	53.1514
AA_0181	13.2144	53.1514
AA_0182	13.1725	53.0503
AA_0183	13.2144	53.1514
AA_0184	13.2144	53.1514
AA_0185	14.0355	53.0203
AA_0186	14.0355	53.0203
AA_0187	14.0355	53.0203
AA_0188	14.0355	53.0203
AA_0189	14.0355	53.0203
AA_0190	13.8473	51.8535
AA_0191	14.0358	53.02
AA_0192	14.1267	52.7347
AA_0193	14.1267	52.7347
AA_0194	14.1267	52.7347
AA_0195	14.1267	52.7347
AA_0197	14.1267	52.7347
AA_0198	13.4497	53.0947
AA_0203	13.4464	53.0481
AA_0205	13.4464	53.0481
AA_0207	14.0672	52.4019
AA_0208	13.4464	53.0481
AA_0209	14.0672	52.4019
AA_0210	14.3217	52.6506
AA_0211	14.1267	52.7347
AA_0237	13.6664	52.7339
AA_0238	13.7897	52.5861
AA_0239	13.7897	52.5861
AA_0240	13.7881	52.5844
AA_0242	14.0378	52.8075
AA_0243	13.8119	52.8875
AA_0245	13.6025	52.2225
AA_0246	13.6025	52.2225
AA_0247	13.6025	52.2225
AA_0248	13.6025	52.2225
AA_0249	13.6025	52.2225
AA_0250	13.6025	52.2225
AA_0251	13.6025	52.2225
AA_0252	13.6025	52.2225
AA_0253	13.6025	52.2225
AA_0254	13.5994	52.2458
AA_0255	13.5994	52.2458
AA_0256	13.6025	52.2225
AA_0257	13.6025	52.2225
AA_0258	13.5994	52.2731
AA_0259	13.6025	52.2225
AA_0260	13.6025	52.2225
AA_0261	13.5994	52.2458
AA_0262	13.5994	52.2458
AA_0263	13.5994	52.2458
AA_0264	13.7581	52.3989
AA_0265	13.7608	52.385
AA_0268	13.7072	52.2422
AA_0269	13.8756	52.6053
AA_0270	13.8756	52.6053
AA_0271	13.5353	52.8969
AA_0272	13.5353	52.8969
AA_0273	13.5353	52.8969
AA_0274	13.8756	52.6053
AA_0275	13.8756	52.6053
AA_0276	13.5353	52.8969
AA_0277	13.5353	52.8969
AA_0278	13.5353	52.8969
AA_0279	13.8756	52.6053
AA_0280	13.8756	52.6053
AA_0281	13.5353	52.8969
AA_0282	13.5353	52.8969
AA_0283	13.5353	52.8969
AA_0284	13.5353	52.8969
AA_0285	13.5353	52.8969
AA_0286	13.7772	52.3744
AA_0288	13.8756	52.6053
AA_0289	13.8756	52.6053
AA_0290	13.8756	52.6053
AA_0291	13.5353	52.8969
AA_0296	14.0953	52.7383
AA_0297	14.1161	52.7914
AA_0298	14.0953	52.7383
AA_0299	14.0953	52.7383
AA_0300	14.1161	52.7914
AA_0301	14.0953	52.7383
AA_0302	13.6761	52.4977
AA_0303	13.8675	52.2428
AA_0304	13.6761	52.4977
AA_0306	13.8675	52.2428
AA_0307	13.8675	52.2428
AA_0308	13.8675	52.2428
AA_0309	13.8675	52.2428
AA_0310	14.0953	52.7383
AA_0311	14.0953	52.7383
AA_0312	14.0953	52.7383
AA_0313	13.6761	52.4977
AA_0314	13.8675	52.2428
AA_0315	13.6761	52.4977
AA_0316	14.1161	52.7914
AA_0317	13.8675	52.2428
AA_0318	14.1161	52.7914
AA_0319	13.8103	51.8978
AA_0320	13.8103	51.8978
AA_0321	13.4622	53.1119
AA_0322	13.8339	52.2694
AA_0323	13.4622	53.1119
AA_0324	13.4622	53.1119
AA_0325	13.4408	53.0497
AA_0326	13.4589	53.1247
AA_0327	13.4408	53.0497
AA_0328	13.4408	53.0497
AA_0329	14.0189	51.9661
AA_0330	13.9906	52.5692
AA_0331	13.4781	53.1153
AA_0332	13.4781	53.1153
AA_0333	13.4781	53.1153
AA_0334	14.0078	52.6825
AA_0335	14.0542	51.9744
AA_0336	13.4781	53.1153
AA_0337	14.0817	52.7667
AA_0338	13.8339	52.2694
AA_0339	13.4589	53.1247
AA_0340	13.4589	53.1247
AA_0341	13.4864	53.1275
AA_0342	13.4589	53.1247
AA_0343	14.0189	51.9661
AA_0344	13.4408	53.0497
AA_0345	13.4408	53.0497
AA_0346	13.4408	53.0497
AA_0347	13.4408	53.0497
AA_0348	13.4408	53.0497
AA_0349	13.4408	53.0497
AA_0350	13.4408	53.0497
AA_0351	13.4408	53.0497
AA_0352	13.4408	53.0497
AA_0353	13.4408	53.0497
AA_0354	13.4408	53.0497
AA_0355	13.4408	53.0497
AA_0356	13.4589	53.1247
AA_0358	13.4408	53.0497
AA_0359	13.4864	53.1275
AA_0365	13.9578	52.7714
AA_0366	13.4864	53.1275
AA_0367	13.9578	52.7714
AA_0368	13.4864	53.1275
AA_0369	13.4864	53.1275
AA_0370	13.8767	52.2089
AA_0371	13.9578	52.7714
AA_0372	13.4864	53.1275
AA_0373	13.8975	52.2761
AA_0374	14.1808	52.0747
AA_0375	14.1808	52.0747
AA_0376	13.4864	53.1275
AA_0377	13.8975	52.2761
AA_0378	13.8975	52.2761
AA_0379	13.8975	52.2761
AA_0380	13.4864	53.1275
AA_0381	13.8975	52.2761
AA_0382	13.8975	52.2761
AA_0383	13.8975	52.2761
AA_0384	13.8975	52.2761
AA_0385	13.8975	52.2761
AA_0386	13.8975	52.2761
AA_0387	13.8975	52.2761
AA_0388	14.1808	52.0747
AA_0389	14.1442	52.0172
AA_0390	13.8975	52.2761
AA_0391	14.1808	52.0747
AA_0392	14.1442	52.0172
AA_0393	14.1442	52.0172
AA_0394	14.1808	52.0747
AA_0395	14.1442	52.0172
AA_0396	14.1442	52.0172
AA_0397	14.1442	52.0172
AA_0398	13.4864	53.1275
AA_0399	14.1442	52.0172
AA_0400	14.1736	52.0892
AA_0401	14.1808	52.0747
AA_0402	14.1808	52.0747
AA_0403	14.1736	52.0892
AA_0404	14.1736	52.0892
AA_0405	14.1808	52.0747
AA_0406	13.4864	53.1275
AA_0407	14.1442	52.0172
AA_0408	14.1442	52.0172
AA_0409	14.1808	52.0747
AA_0410	14.1808	52.0747
AA_0411	13.8976	52.2763
AA_0412	14.1809	52.0748
AA_0413	14.1808	52.0747
AA_0414	13.8975	52.2761
AA_0416	14.1736	52.0892
AA_0422	14.3217	52.6506
AA_0423	14.3217	52.6506
AA_0424	14.2775	52.6867
AA_0425	14.2775	52.6867
AA_0426	14.3217	52.6506
AA_0427	14.2775	52.6867
AA_0428	14.2775	52.6867
AA_0429	14.2775	52.6867
AA_0430	14.2775	52.6867
AA_0431	14.2769	52.6778
AA_0432	13.6686	52.4936
AA_0433	14.2733	52.6817
AA_0436	14.2606	52.0875
AA_0437	13.6686	52.4936
AA_0439	14.0756	52.1736
AA_0440	14.2606	52.0875
AA_0441	14.2606	52.0875
AA_0442	14.2697	52.0439
AA_0443	14.2606	52.0875
AA_0444	14.2697	52.0439
AA_0445	14.2272	52.0753
AA_0446	14.2775	52.6867
AA_0447	14.2725	52.6825
AA_0448	13.6686	52.4936
AA_0453	14.2606	52.0875
AA_0454	14.2606	52.0875
AA_0455	14.2606	52.0875
AA_0457	14.2697	52.0439
AA_0458	14.2697	52.0439
AA_0459	14.2606	52.0875
AA_0461	13.6686	52.4936
AA_0462	13.6686	52.4936
AA_0463	14.2606	52.0875
AA_0465	13.3047	52.9936
AA_0466	13.3047	52.9936
AA_0467	13.3047	52.9936
AA_0468	13.6703	52.4936
AA_0469	13.925	51.9447
AA_0470	13.925	51.9447
AA_0471	13.6708	51.9594
SK_3103	13.4458	53.0478
SK_3126	13.6664	52.7339
SK_3127	13.6664	52.7339
SK_3128	13.6664	52.7339
SK_3129	13.6664	52.7339
SK_3131	13.6664	52.7339
SK_3140	13.7586	53.1406
SK_3144	13.4286	53.0689
SK_3145	13.4286	53.0689
SK_3151	13.4636	52.9156
SK_3162	13.4286	53.0689
SK_3168	13.6664	52.7339
SK_3184	13.1278	52.8925
SK_3185	13.8119	52.8875
SK_3186	13.9703	53.0039
SK_3200	13.6025	52.2225
SK_3203	13.6025	52.2225
SK_3205	13.6025	52.2225
SK_3206	13.6025	52.2225

## Sheet: Supplementary data S2.
Supplementary data S2. Accession numbers for 18S and COI sequences fromEimeriaspp. wild isolates.
Organism	Isolate	Isolation_source	Host	Country	Collection_date	18S_Accession_Numbers	COI_Access_number
Eimeria falciformis	Bayern Haberkorn	Colon Content	Mus musculus	Germany	1970	MH751998	MH777539
Eimeria falciformis	SK3019	Colon Content	Mus musculus	Germany	2015		MH777576
Eimeria vermiformis	SK3027	Colon Content	Mus musculus	Germany	2015	MH752030	MH777577
Eimeria vermiformis	SK3033	Colon Content	Mus musculus	Germany	2015		MH777578
Eimeria ferrisi	SK3035	Colon Content	Mus musculus	Germany	2015	MH752031	MH777579
Eimeria ferrisi	SK3041	Colon Content	Mus musculus	Germany	2015	MH752032	MH777580
Eimeria ferrisi	SK3042	Colon Content	Mus musculus	Germany	2015	MH752033	MH777581
Eimeria ferrisi	SK3103	Colon Content	Mus musculus	Germany	2015		MH777582
Eimeria ferrisi	SK3106	Colon Content	Mus musculus	Germany	2015		MH777583
Eimeria ferrisi	SK3126	Colon Content	Mus musculus	Germany	2015		MH777584
Eimeria vermiformis	SK3127	Colon Content	Mus musculus	Germany	2015		MH777585
Eimeria ferrisi	SK3128	Colon Content	Mus musculus	Germany	2015		MH777586
Eimeria ferrisi	SK3129	Colon Content	Mus musculus	Germany	2015	MH752034	MH777587
Eimeria ferrisi	SK3131	Colon Content	Mus musculus	Germany	2015		MH777588
Eimeria ferrisi	SK3140	Colon Content	Mus musculus	Germany	2015		MH777589
Eimeria ferrisi	SK3151	Colon Content	Mus musculus	Germany	2015	MH752035	MH777590
Eimeria ferrisi	SK3184	Colon Content	Mus musculus	Germany	2015	MH752036	MH777591
Eimeria ferrisi	SK3186	Colon Content	Mus musculus	Germany	2015		MH777592
Eimeria ferrisi	SK3203	Colon Content	Mus musculus	Germany	2015		MH777593
Eimeria ferrisi	AA0053	Colon Content	Mus musculus	Germany	2016	MH751925
Eimeria ferrisi	AA0053CE	Cecum Wall	Mus musculus	Germany	2016		MH777467
Eimeria vermiformis	AA0054	Colon Content	Mus musculus	Germany	2016	MH751926	MH777468
Eimeria ferrisi	AA0064	Colon Content	Mus musculus	Germany	2016	MH751927	MH777469
Eimeria ferrisi	AA0064CE	Cecum Wall	Mus musculus	Germany	2016	MH751928	MH777470
Eimeria ferrisi	AA0065	Colon Content	Mus musculus	Germany	2016	MH751929	MH777471
Eimeria ferrisi	AA0066	Colon Content	Mus musculus	Germany	2016	MH751930	MH777472
Eimeria ferrisi	AA0066CE	Cecum_wall	Mus musculus	Germany	2016	MH751931	MH777473
Eimeria ferrisi	AA0067	Colon Content	Mus musculus	Germany	2016	MH751932	MH777474
Eimeria ferrisi	AA0068CE	Cecum_wall	Mus musculus	Germany	2016	MH751933	MH777475
Eimeria falciformis	AA0069CE	Cecum Wall	Mus musculus	Germany	2016	MH751934	MH755302
Eimeria ferrisi	AA0070	Colon Content	Mus musculus	Germany	2016	MH751935	MH777476
Eimeria ferrisi	AA0070CE	Cecum Wall	Mus musculus	Germany	2016	MH751936	MH777477
Eimeria falciformis	AA0079	Colon Content	Mus musculus	Germany	2016	MH751937	MH755303
Eimeria ferrisi	AA0080	Colon Content	Mus musculus	Germany	2016	MH751938
Eimeria ferrisi	AA0080CE	Cecum_wall	Mus musculus	Germany	2016	MH751939	MH777478
Eimeria vermiformis	AA0080IL	Ileum_wall	Mus musculus	Germany	2016	MH751940	MH777479
Eimeria falciformis	AA0082	Colon Content	Mus musculus	Germany	2016	MH751941	MH755304
Eimeria falciformis	AA0088	Colon Content	Mus musculus	Germany	2016	MH751942	MH755305
Eimeria falciformis	AA0088CE	Cecum Wall	Mus musculus	Germany	2016	MH751943	MH755306
Eimeria ferrisi	AA0094	Colon Content	Mus musculus	Germany	2016	MH751944	MH777480
Eimeria ferrisi	AA0100	Colon Content	Mus musculus	Germany	2016	MH751945	MH777481
Eimeria ferrisi	AA0100CE	Cecum Tissue	Mus musculus	Germany	2016	MH751946
Eimeria ferrisi	AA0111CE	Cecum Wall	Mus musculus	Germany	2016	MH751947	MH777482
Eimeria vermiformis	AA0111IL	Ileum_wall	Mus musculus	Germany	2016	MH751948	MH777483
Eimeria falciformis	AA0112CE	Cecum Wall	Mus musculus	Germany	2016	MH751949	MH755307
Eimeria ferrisi	AA0113CE	Cecum Wall	Mus musculus	Germany	2016	MH751950	MH777484
Eimeria ferrisi	AA0121CE	Cecum_wall	Mus musculus	Germany	2016		MH777485
Eimeria ferrisi	AA0139	Colon Content	Mus musculus	Germany	2016		MH777486
Eimeria ferrisi	AA0139CE	Cecum Wall	Mus musculus	Germany	2016		MH777487
Eimeria vermiformis	AA0140CE	Cecum_wall	Mus musculus	Germany	2016	MH751951	MH777488
Eimeria ferrisi	AA0165	Colon Content	Mus musculus	Germany	2016	MH751952	MH777489
Eimeria ferrisi	AA0167CE	Cecum Tissue	Mus musculus	Germany	2016	MH751953
Eimeria ferrisi	AA0168CE	Cecum Wall	Mus musculus	Germany	2016	MH751954	MH777490
Eimeria ferrisi	AA0169	Colon Content	Mus musculus	Germany	2016		MH777491
Eimeria ferrisi	AA0173	Colon Content	Mus musculus	Germany	2016		MH777492
Eimeria ferrisi	AA0175CE	Cecum Tissue	Mus musculus	Germany	2016	MH751955
Eimeria ferrisi	AA0190CE	Cecum_wall	Mus musculus	Germany	2016	MH751956	MH777493
Eimeria vermiformis	AA0204IL	Ileum_wall	Mus musculus	Germany	2016	MH751957	MH777494
Eimeria ferrisi	AA0237	Colon Content	Mus musculus	Germany	2017	MH751958	MH777495
Eimeria ferrisi	AA0243	Colon Content	Mus musculus	Germany	2017	MH751959	MH777496
Eimeria ferrisi	AA0245	Colon Content	Mus musculus	Germany	2017		MH777497
Eimeria ferrisi	AA0248	Colon Content	Mus musculus	Germany	2017		MH777498
Eimeria falciformis	AA0249	Colon Content	Mus musculus	Germany	2017	MH751960	MH755308
Eimeria ferrisi	AA0252	Colon Content	Mus musculus	Germany	2017	MH751961
Eimeria ferrisi	AA0257	Colon Content	Mus musculus	Germany	2017	MH751962	MH777499
Eimeria ferrisi	AA0259	Colon Content	Mus musculus	Germany	2017	MH751963	MH777500
Eimeria ferrisi	AA0260	Colon Content	Mus musculus	Germany	2017		MH777501
Eimeria falciformis	AA0261	Colon Content	Mus musculus	Germany	2017	MH751964	MH755309
Eimeria sp.	AA0273	Colon Content	Mus musculus	Germany	2017		MH777502
Eimeria ferrisi	AA0296	Colon Content	Mus musculus	Germany	2017	MH751965	MH777503
Eimeria ferrisi	AA0297	Colon Content	Mus musculus	Germany	2017		MH777504
Eimeria ferrisi	AA0298	Colon Content	Mus musculus	Germany	2017	MH751966	MH777505
Eimeria ferrisi	AA0299	Colon Content	Mus musculus	Germany	2017	MH751967	MH777506
Eimeria ferrisi	AA0303	Colon Content	Mus musculus	Germany	2017		MH777507
Eimeria ferrisi	AA0308	Colon Content	Mus musculus	Germany	2017	MH751968	MH777508
Eimeria ferrisi	AA0309	Colon Content	Mus musculus	Germany	2017		MH777509
Eimeria falciformis	AA0310	Colon Content	Mus musculus	Germany	2017		MH755310
Eimeria ferrisi	AA0312	Colon Content	Mus musculus	Germany	2017	MH751969	MH777510
Eimeria ferrisi	AA0314	Colon Content	Mus musculus	Germany	2017	MH751970	MH777511
Eimeria ferrisi	AA0316	Colon Content	Mus musculus	Germany	2017	MH751971	MH777512
Eimeria ferrisi	AA0317	Colon Content	Mus musculus	Germany	2017	MH751972	MH777513
Eimeria ferrisi	AA0318	Colon Content	Mus musculus	Germany	2017		MH777514
Eimeria ferrisi	AA0319	Colon Content	Mus musculus	Germany	2017	MH751973	MH777515
Eimeria vermiformis	AA0321	Colon Content	Mus musculus	Germany	2017	MH751974	MH777516
Eimeria falciformis	AA0328	Colon Content	Mus musculus	Germany	2017	MH751975	MH755311
Eimeria falciformis	AA0343	Colon Content	Mus musculus	Germany	2017		MH755312
Eimeria falciformis	AA0345	Colon Content	Mus musculus	Germany	2017	MH751976
Eimeria ferrisi	AA0348	Colon Content	Mus musculus	Germany	2017		MH777517
Eimeria vermiformis	AA0349	Colon Content	Mus musculus	Germany	2017	MH751977	MH777518
Eimeria falciformis	AA0366	Colon Content	Mus musculus	Germany	2017	MH751978	MH755313
Eimeria ferrisi	AA0374	Colon Content	Mus musculus	Germany	2017	MH751979	MH777519
Eimeria ferrisi	AA0375	Colon Content	Mus musculus	Germany	2017		MH777520
Eimeria ferrisi	AA0393	Colon Content	Mus musculus	Germany	2017		MH777521
Eimeria falciformis	AA0397	Colon Content	Mus musculus	Germany	2017	MH751980	MH755314
Eimeria falciformis	AA0408	Colon Content	Mus musculus	Germany	2017	MH751981	MH755315
Eimeria ferrisi	AA0409	Colon Content	Mus musculus	Germany	2017		MH777522
Eimeria ferrisi	AA0413	Colon Content	Mus musculus	Germany	2017	MH751982	MH777523
Eimeria ferrisi	AA0417	Colon Content	Mus musculus	Germany	2017	MH751983	MH777524
Eimeria ferrisi	AA0428	Colon Content	Mus musculus	Germany	2017	MH751984	MH777525
Eimeria ferrisi	AA0430	Colon Content	Mus musculus	Germany	2017	MH751985	MH777526
Eimeria ferrisi	AA0431	Colon Content	Mus musculus	Germany	2017	MH751986	MH777527
Eimeria ferrisi	AA0436	Colon Content	Mus musculus	Germany	2017	MH751987	MH777528
Eimeria ferrisi	AA0441	Colon Content	Mus musculus	Germany	2017	MH751988	MH777529
Eimeria falciformis	AA0445	Colon Content	Mus musculus	Germany	2017		MH755316
Eimeria ferrisi	AA0446	Colon Content	Mus musculus	Germany	2017	MH751989	MH777530
Eimeria ferrisi	AA0452	Colon Content	Mus musculus	Germany	2017	MH751990	MH777531
Eimeria ferrisi	AA0454	Colon Content	Mus musculus	Germany	2017	MH751991	MH777532
Eimeria ferrisi	AA0455	Colon Content	Mus musculus	Germany	2017	MH751992
Eimeria ferrisi	AA0458	Colon Content	Mus musculus	Germany	2017	MH751993	MH777533
Eimeria ferrisi	AA0465	Colon Content	Mus musculus	Germany	2017	MH751994	MH777534
Eimeria falciformis	AA0467	Colon Content	Mus musculus	Germany	2017		MH755317
Eimeria ferrisi	AA0469	Colon Content	Mus musculus	Germany	2017	MH751995	MH777535
Eimeria ferrisi	AA0518	Colon Content	Mus musculus	Germany	2017		MH777538
Eimeria ferrisi	AA0522	Colon Content	Mus musculus	Germany	2017	MH751997
Eimeria falciformis	AA0523	Colon Content	Mus musculus	Germany	2017		MH755319

## Sheet: Supplementary data S3.
Supplementary data S3. Maximum-Likelihood phylogenetic tree inferred for 18S/COI sequences supermatrix.

## Sheet: Supplementary data S4.
Supplementary data S4. Bayesian phylogenetic tree inferred for 18S/COI sequences supermatrix.

## Sheet: Supplementary data 5.
Supplementary data S5. Oocysts measurements from wild-derive isolates of Eimeria falciformis, E. ferrisi and E. vermiformis
Isolate_ID	Oocyst_No	O_Lenght	O_Width	O_LW_Ratio	S_Lenght	S_Width	S_LW_Ratio	Host
AA_0070	1	15.7234	12.6902	1.23902	6.51912	4.76443	1.36829	Mus musculus
AA_0070	2	17.6805	13.9323	1.26903	7.68241	4.31437	1.78065	Mus musculus
AA_0070	3	15.7962	13.0286	1.21243	6.79754	5.51293	1.23302	Mus musculus
AA_0070	4	16.0528	14.4521	1.11076	7.53154	5.11421	1.47267	Mus musculus
AA_0070	5	18.2145	13.7913	1.32073	6.67964	4.51993	1.47782	Mus musculus
AA_0070	6	17.138	15.9322	1.07568	6.32471	5.27923	1.19804	Mus musculus
AA_0070	7	16.982	14.4896	1.17201	5.91036	4.63019	1.27648	Mus musculus
AA_0070	8	15.6591	14.4948	1.08033	6.97699	3.27404	2.131	Mus musculus
AA_0070	9	15.1341	14.7021	1.02938	7.97399	5.30782	1.50231	Mus musculus
AA_0070	10	13.5923	12.6095	1.07794	5.89541	4.2198	1.39708	Mus musculus
AA_0070	11	14.2845	13.5691	1.05272	5.25048	2.87625	1.82546	Mus musculus
AA_0070	12	15.3097	14.865	1.02991	8.19857	4.94624	1.65754	Mus musculus
AA_0070	13	16.8448	13.7078	1.22885	6.40988	5.18523	1.23618	Mus musculus
AA_0070	14	15.7675	14.1345	1.11553	6.61895	5.28878	1.25151	Mus musculus
AA_0070	15	13.954	13.5886	1.02689	6.06828	3.93206	1.54329	Mus musculus
AA_0070	16	16.9038	13.5969	1.24321	5.98036	4.31437	1.38615	Mus musculus
AA_0070	17	14.071	13.7299	1.02485	7.47946	4.29092	1.74309	Mus musculus
AA_0070	18	15.7866	13.9223	1.13391	6.5884	4.98687	1.32115	Mus musculus
AA_0070	19	13.8177	12.4251	1.11208	5.85893	3.74815	1.56315	Mus musculus
AA_0070	20	15.0547	13.2684	1.13463	6.13031	4.84058	1.26644	Mus musculus
AA_0070	21	15.1699	14.0692	1.07823	7.70372	4.61655	1.66872	Mus musculus
AA_0070	22	17.6919	13.4045	1.31985	7.46596	4.60835	1.62009	Mus musculus
AA_0070	23	15.5646	13.8314	1.12531	6.25655	4.2762	1.46311	Mus musculus
AA_0070	24	14.0198	12.5101	1.12068	6.60942	3.48669	1.89562	Mus musculus
AA_0070	25	17.8834	14.7218	1.21475	7.09706	5.20949	1.36233	Mus musculus
AA_0070	26	15.2875	13.15	1.16255	6.39412	4.39258	1.45566	Mus musculus
AA_0070	27	17.7538	14.4652	1.22735	7.54994	4.62474	1.63251	Mus musculus
AA_0070	28	18.0497	13.6257	1.32468	7.27258	4.97167	1.4628	Mus musculus
AA_0070	29	15.5646	13.4552	1.15677	5.95289	4.17775	1.4249	Mus musculus
AA_0070	30	15.3287	12.2791	1.24835	5.17061	3.33888	1.54861	Mus musculus
AA_0070	31	17.0827	13.1087	1.30316	8.32071	5.12653	1.62307	Mus musculus
AA_0070	32	14.4451	11.9111	1.21275	5.67525	4.2762	1.32717	Mus musculus
AA_0080	1	18.9628	15.1416	1.25237	8.74055	6.06828	1.44037	Mus musculus
AA_0080	2	18.9309	13.216	1.43242	6.63608	5.04719	1.31481	Mus musculus
AA_0080	3	21.4493	16.3833	1.30922	8.7708	6.402	1.37001	Mus musculus
AA_0080	4	20.9635	16.841	1.24478	10.5202	6.96613	1.51019	Mus musculus
AA_0080	5	20.8887	17.1063	1.22112	10.3229	5.61493	1.83848	Mus musculus
AA_0080	6	20.1694	14.9699	1.34733	9.49305	5.57662	1.7023	Mus musculus
AA_0080	7	21.739	16.3393	1.33047	8.47092	4.76707	1.77696	Mus musculus
AA_0080	8	20.3208	18.1146	1.12179	7.98031	5.56076	1.43511	Mus musculus
AA_0080	9	21.6761	17.454	1.2419	10.1091	6.99707	1.44477	Mus musculus
AA_0080	10	19.206	14.9867	1.28154	8.53026	5.47621	1.55769	Mus musculus
AA_0080	11	21.8062	15.9013	1.37135	7.28644	5.63958	1.29202	Mus musculus
AA_0080	12	18.9682	15.4475	1.22791	10.5656	5.5585	1.90081	Mus musculus
AA_0080	13	21.5993	15.813	1.36592	8.80954	5.693	1.54743	Mus musculus
AA_0080	14	18.4969	17.9692	1.02937	6.43541	4.49194	1.43265	Mus musculus
AA_0080	15	21.355	16.7449	1.27531	7.9041	6.1097	1.2937	Mus musculus
AA_0080	16	21.0811	16.4071	1.28487	7.75592	4.94114	1.56966	Mus musculus
AA_0080	17	21.0001	14.5988	1.43848	7.38955	4.49194	1.64507	Mus musculus
AA_0080	18	18.1834	18.4396	0.986106	8.24152	4.19282	1.96563	Mus musculus
AA_0080	19	22.0071	15.8592	1.38766	7.58494	5.78092	1.31206	Mus musculus
AA_0080	20	22.6843	17.2165	1.31759	8.10575	5.56076	1.45767	Mus musculus
AA_0080	21	21.0403	17.5711	1.19744	8.01815	4.83014	1.66002	Mus musculus
AA_0080	22	19.9152	15.9456	1.24895	8.67829	5.46469	1.58807	Mus musculus
AA_0080	23	20.7227	15.6285	1.32596	10.0154	6.402	1.56441	Mus musculus
AA_0080	24	20.145	14.1425	1.42443	8.53469	5.72613	1.49048	Mus musculus
AA_0080	25	17.889	12.3692	1.44626	7.52484	4.76443	1.57938	Mus musculus
AA_0080	26	19.4611	14.1657	1.37382	7.27431	4.90528	1.48296	Mus musculus
AA_0080	27	22.883	16.2371	1.4093	7.25869	5.12653	1.41591	Mus musculus
AA_0080	28	16.2216	12.9421	1.25339	6.17744	4.94114	1.25021	Mus musculus
AA_0080	29	21.3975	16.1022	1.32886	11.2859	6.4881	1.73947	Mus musculus
AA_0080	30	17.124	14.2871	1.19856	7.88493	5.15351	1.53001	Mus musculus
AA_0080	31	20.2187	17.4117	1.16121	7.47946	4.93347	1.51606	Mus musculus
AA_0080	32	18.6429	13.5923	1.37158	8.4396	4.54775	1.85578	Mus musculus
AA_0080	33	18.3264	13.6783	1.33981	8.25834	4.92324	1.67742	Mus musculus
AA_0080	34	18.6794	13.4796	1.38576	7.72823	5.61493	1.37637	Mus musculus
AA_0080	35	16.6944	12.5855	1.32648	8.01186	5.35748	1.49545	Mus musculus
AA_0082	1	16.554	13.8924	1.19159	7.4032	5.0746	1.45887	Mus musculus
AA_0082	2	17.7247	17.1887	1.03119	7.93753	5.27923	1.50354	Mus musculus
AA_0082	3	17.5366	16.0088	1.09544	8.47092	4.32021	1.96076	Mus musculus
AA_0082	4	18.0364	15.5029	1.16342	9.21259	5.28639	1.7427	Mus musculus
AA_0082	5	17.1416	15.2271	1.12573	9.40631	4.82231	1.95058	Mus musculus
AA_0082	6	19.1139	15.5557	1.22874	7.15369	5.24087	1.36498	Mus musculus
AA_0082	7	19.9373	15.3492	1.29892	8.43062	4.60561	1.83051	Mus musculus
AA_0082	8	19.7964	17.2998	1.14431	10.4697	6.53458	1.6022	Mus musculus
AA_0082	9	18.3546	14.8038	1.23985	9.23993	5.693	1.62303	Mus musculus
AA_0082	10	19.7422	15.6131	1.26446	7.09706	5.78092	1.22767	Mus musculus
AA_0082	11	19.3623	16.5487	1.17002	7.031	5.43228	1.2943	Mus musculus
AA_0082	12	20.7634	15.247	1.3618	10.2531	6.66641	1.53802	Mus musculus
AA_0082	13	20.1011	17.6191	1.14087	8.53765	5.52436	1.54545	Mus musculus
AA_0082	14	16.2968	14.6118	1.11532	7.36905	4.15656	1.77287	Mus musculus
AA_0082	15	18.2021	16.1351	1.12811	9.61449	5.48541	1.75274	Mus musculus
AA_0082	16	19.4488	15.685	1.23996	7.45987	5.42434	1.37526	Mus musculus
AA_0082	17	15.2941	15.247	1.00309	9.56188	4.94624	1.93316	Mus musculus
AA_0082	18	19.3291	16.5327	1.16914	7.88973	5.28878	1.49179	Mus musculus
AA_0082	19	17.6855	15.4711	1.14313	7.32097	5.25048	1.39434	Mus musculus
AA_0082	20	19.6442	17.005	1.1552	9.94968	5.43228	1.83158	Mus musculus
AA_0082	21	18.4183	16.7359	1.10053	9.53414	5.48541	1.73809	Mus musculus
AA_0082	22	19.8238	15.4148	1.28602	9.08439	5.81572	1.56204	Mus musculus
AA_0082	23	19.6031	14.7936	1.32511	10.804	6.93347	1.55824	Mus musculus
AA_0082	24	19.4824	15.9804	1.21915	9.45045	5.63287	1.67773	Mus musculus
AA_0082	25	16.8448	14.2234	1.1843	7.78676	5.59468	1.39181	Mus musculus
AA_0082	26	18.9994	16.7449	1.13464	9.59348	5.35748	1.79067	Mus musculus
AA_0082	27	19.0345	16.1249	1.18044	9.89248	5.94653	1.66357	Mus musculus
AA_0082	28	18.9316	16.6179	1.13923	10.0856	5.42066	1.86059	Mus musculus
AA_0082	29	17.6919	15.1807	1.16542	9.40228	4.94624	1.9009	Mus musculus
AA_0082	30	19.2585	17.6912	1.08859	9.86184	6.91891	1.42535	Mus musculus
AA_0082	31	19.1896	17.3718	1.10464	10.1168	6.74166	1.50065	Mus musculus
AA_0100	1	19.6012	12.9966	1.50818	8.03543	4.47225	1.79673	Mus musculus
AA_0100	2	16.9336	13.4327	1.26063	7.9423	5.57888	1.42364	Mus musculus
AA_0100	3	18.8294	15.6285	1.20481	7.08283	4.89241	1.44772	Mus musculus
AA_0100	4	18.0357	14.1639	1.27336	7.57662	5.18523	1.46119	Mus musculus
AA_0100	5	16.841	13.8168	1.21888	7.27431	5.33861	1.36258	Mus musculus
AA_0100	6	18.7387	14.8727	1.25994	8.01186	5.57662	1.43669	Mus musculus
AA_0100	7	16.3771	13.6636	1.1986	7.41511	4.5422	1.63249	Mus musculus
AA_0100	8	19.9226	14.6788	1.35723	7.39788	4.93639	1.49864	Mus musculus
AA_0100	9	21.4728	16.2651	1.32018	10.2653	5.51293	1.86205	Mus musculus
AA_0100	10	19.1797	14.6758	1.30689	8.22334	4.70085	1.74933	Mus musculus
AA_0100	11	20.1569	14.8684	1.35568	7.68405	4.87174	1.57727	Mus musculus
AA_0100	12	18.4389	14.7629	1.249	7.82069	4.85878	1.6096	Mus musculus
AA_0100	13	20.9689	16.4325	1.27606	8.19857	6.02658	1.3604	Mus musculus
AA_0100	14	17.8445	14.8004	1.20568	7.8609	5.30782	1.481	Mus musculus
AA_0100	15	19.6987	16.3216	1.20691	8.70586	6.30474	1.38084	Mus musculus
AA_0100	16	17.0908	16.2868	1.04937	7.60486	5.61493	1.3544	Mus musculus
AA_0100	17	18.8715	16.9307	1.11463	8.10108	5.40902	1.4977	Mus musculus
AA_0100	18	15.9203	13.2055	1.20558	7.28817	5.04719	1.444	Mus musculus
AA_0100	19	18.1806	14.5599	1.24868	8.79234	5.25769	1.67228	Mus musculus
AA_0100	20	15.9606	14.7706	1.08057	9.10104	5.77438	1.57611	Mus musculus
AA_0100	21	20.3939	14.9867	1.3608	9.29843	6.06828	1.5323	Mus musculus
AA_0100	22	18.6484	15.8519	1.17642	8.85493	6.75196	1.31146	Mus musculus
AA_0100	23	20.1494	16.1343	1.24885	9.73442	5.40202	1.802	Mus musculus
AA_0100	24	17.9017	14.4206	1.24139	8.13526	4.72189	1.72288	Mus musculus
AA_0100	25	18.5704	14.376	1.29177	8.8723	5.43228	1.63325	Mus musculus
AA_0100	26	20.3307	15.8886	1.27958	10.0166	5.54714	1.80573	Mus musculus
AA_0100	27	19.4247	15.5069	1.25265	10.1802	5.93963	1.71394	Mus musculus
AA_0100	28	20.3398	16.2425	1.25226	9.02591	5.56074	1.62315	Mus musculus
AA_0100	29	16.9091	14.2092	1.19001	6.7622	4.15656	1.62687	Mus musculus
AA_0100	30	16.2115	16.052	1.00993	8.88508	5.59468	1.58813	Mus musculus
AA_0139	1	18.08	15.6933	1.15209	9.01503	4.67416	1.92869	Mus musculus
AA_0139	2	16.6535	13.1279	1.26856	6.04746	4.33769	1.39417	Mus musculus
AA_0139	3	16.2472	13.4693	1.20624	7.4963	4.2762	1.75303	Mus musculus
AA_0139	4	18.6429	13.8132	1.34965	7.68241	4.47507	1.71671	Mus musculus
AA_0139	5	16.1531	13.2379	1.22021	7.6363	5.39033	1.41667	Mus musculus
AA_0139	6	14.5599	13.1442	1.1077	7.08995	4.12306	1.71959	Mus musculus
AA_0139	7	17.4008	14.0378	1.23957	7.18184	3.48307	2.06193	Mus musculus
AA_0139	8	15.6228	13.3111	1.17367	7.32097	4.77764	1.53234	Mus musculus
AA_0139	9	18.191	13.3895	1.35861	7.19062	5.73713	1.25335	Mus musculus
AA_0139	10	16.5807	13.6838	1.2117	6.12825	4.41263	1.3888	Mus musculus
AA_0139	11	15.7258	14.66	1.0727	7.88493	5.20223	1.51568	Mus musculus
AA_0139	12	15.8663	12.7299	1.24638	9.26038	4.4468	2.08248	Mus musculus
AA_0139	13	18.8555	15.0572	1.25225	9.56188	5.56076	1.71953	Mus musculus
AA_0139	14	18.5044	17.4392	1.06108	8.45751	4.89241	1.7287	Mus musculus
AA_0139	15	15.8002	14.5486	1.08603	6.07866	4.71387	1.28953	Mus musculus
AA_0139	16	14.9226	13.1087	1.13838	6.75661	4.19282	1.61147	Mus musculus
AA_0139	17	13.7078	13.075	1.0484	7.44227	3.87715	1.91952	Mus musculus
AA_0139	18	16.1413	12.6594	1.27505	7.39638	4.0831	1.81146	Mus musculus
AA_0139	19	16.2868	14.3056	1.13849	8.9895	4.41263	2.03722	Mus musculus
AA_0139	20	17.138	14.1772	1.20884	8.38563	5.33861	1.57075	Mus musculus
AA_0139	21	17.3173	13.1969	1.31223	7.68241	4.39258	1.74895	Mus musculus
AA_0139	22	17.9467	14.7774	1.21447	7.32786	3.77497	1.94117	Mus musculus
AA_0139	23	17.3653	13.1433	1.32123	7.74453	4.83797	1.60078	Mus musculus
AA_0139	24	16.6293	14.8727	1.11811	8.52286	4.36089	1.95439	Mus musculus
AA_0139	25	15.1973	13.0237	1.16689	6.13442	4.23769	1.44759	Mus musculus
AA_0139	26	15.3287	12.9275	1.18574	6.61895	4.63835	1.427	Mus musculus
AA_0139	27	16.8343	14.273	1.17945	7.18184	4.84839	1.48129	Mus musculus
AA_0139	28	14.7706	12.7764	1.15608	6.40988	4.98687	1.28535	Mus musculus
AA_0139	29	15.601	14.6247	1.06676	5.96769	3.52625	1.69236	Mus musculus
AA_0139	30	16.1218	14.5772	1.10596	7.20988	4.93347	1.46142	Mus musculus
AA_0139	31	15.3681	13.2198	1.16251	6.46473	4.49475	1.43829	Mus musculus
AA_0173	1	16.9336	10.9708	1.54352	7.52484	5.24327	1.43514	Mus musculus
AA_0173	2	17.4153	16.7329	1.04079	10.6595	5.48541	1.94324	Mus musculus
AA_0173	3	19.4046	13.954	1.39061	9.03428	5.39267	1.67529	Mus musculus
AA_0173	4	19.2486	13.7913	1.39571	8.90068	6.5884	1.35096	Mus musculus
AA_0173	5	18.9049	15.3492	1.23165	11.4666	6.02658	1.90267	Mus musculus
AA_0173	6	18.3463	15.2304	1.20458	8.62874	5.71731	1.50923	Mus musculus
AA_0173	7	18.3326	14.1914	1.2918	8.33434	5.61942	1.48313	Mus musculus
AA_0173	8	18.2609	12.9616	1.40884	7.01125	6.51332	1.07645	Mus musculus
AA_0173	9	19.0908	15.5646	1.22655	10.2936	6.87135	1.49804	Mus musculus
AA_0173	10	18.2823	13.7986	1.32494	9.29436	6.1097	1.52125	Mus musculus
AA_0173	11	17.4975	14.3372	1.22042	8.28464	4.9334	1.6793	Mus musculus
AA_0173	12	20.9689	13.4608	1.55777	9.0287	5.06714	1.78181	Mus musculus
AA_0173	13	16.0905	11.9965	1.34126	7.6495	4.93347	1.55053	Mus musculus
AA_0173	14	18.283	13.2389	1.38101	8.09797	6.06828	1.33447	Mus musculus
AA_0173	15	16.3702	12.6464	1.29445	6.30474	4.5809	1.37631	Mus musculus
AA_0173	16	18.1861	15.1641	1.19928	8.28257	6.01608	1.37674	Mus musculus
AA_0173	17	18.5017	14.3812	1.28652	8.8081	5.92954	1.48546	Mus musculus
AA_0173	18	18.9569	14.8166	1.27943	8.4396	5.13144	1.64468	Mus musculus
AA_0173	19	18.5704	12.2029	1.5218	6.70226	5.54714	1.20824	Mus musculus
AA_0173	20	16.778	14.2836	1.17464	9.54208	7.73476	1.23366	Mus musculus
AA_0173	21	20.5534	13.7903	1.49042	8.55241	5.87613	1.45545	Mus musculus
AA_0173	22	16.3424	14.9766	1.0912	8.38563	5.4693	1.53322	Mus musculus
AA_0173	23	17.0635	12.3302	1.38388	8.01284	3.65984	2.1894	Mus musculus
AA_0173	24	15.7986	13.1442	1.20194	8.09797	4.62474	1.75101	Mus musculus
AA_0173	25	18.7589	12.9966	1.44337	8.29034	5.89541	1.40624	Mus musculus
AA_0173	26	18.659	13.9467	1.33787	7.89525	5.67956	1.39012	Mus musculus
AA_0173	27	17.9523	13.4981	1.32999	8.25339	5.19194	1.58965	Mus musculus
AA_0173	28	17.1637	14.1835	1.21012	8.05111	6.70226	1.20125	Mus musculus
AA_0173	29	20.0513	14.484	1.38437	9.82484	4.60047	2.13562	Mus musculus
AA_0173	30	19.8871	15.013	1.32466	10.6141	6.9901	1.51845	Mus musculus
AA_0173	31	20.3337	13.6203	1.4929	8.38193	6.04642	1.38626	Mus musculus
AA_0173	32	20.6554	15.0593	1.3716	8.32287	4.80028	1.73383	Mus musculus
AA_0173	33	16.4739	12.7497	1.2921	7.38272	6.17744	1.19511	Mus musculus
AA_0173	34	20.6245	13.2379	1.55798	6.90248	5.40202	1.27776	Mus musculus

## Sheet: Supplementary data 6.
Supplementary data S6. Ct values from the qPCR detection of Eimeria in tissue.
Mouse_ID	CE_Mouse_Ct	CE_Eimeria_Ct	CE_Δct	CE_Status	IL_Mouse_Ct	IL_Eimeria_Ct	IL_Δct	IL_Status	ΔΔCt	Tissue_preference	Eimeria_ID
AA_0047	20.66	29.96	9.3	Negative	22.35	28.99	6.64	Negative	2.66	Negative	Negative
AA_0048	21.73	31.3	9.57	Negative	21.61	31.86	10.25	Negative	-0.68	Negative	Negative
AA_0049	20.66	31.12	10.46	Negative	21.24	31.81	10.57	Negative	-0.11	Negative	Negative
AA_0050	21.38	31.6	10.22	Negative	21.41	32.45	11.04	Negative	-0.82	Negative	Negative
AA_0051	22.17	31.78	9.61	Negative	21.57	31.13	9.56	Negative	0.05	Negative	Negative
AA_0052	21.33	31.52	10.19	Negative	21.61	31.56	9.95	Negative	0.24	Negative	Negative
AA_0053	21.76	22.03	0.27	Positive	22.42	31.16	8.74	Negative	-8.47	Cecum	Positive
AA_0054	20.81	27.94	7.13	Negative	23.94	25.5	1.56	Positive	5.57	Ileum	Positive
AA_0055	21.72	30.74	9.02	Negative	22.93	31.53	8.6	Negative	0.42	Negative	Negative
AA_0056	21.05	30.3	9.25	Negative	23.94	32.02	8.08	Negative	1.17	Negative	Negative
AA_0057	21.49	30.75	9.26	Negative	21.31	30.34	9.03	Negative	0.23	Negative	Negative
AA_0058	21.63	30.53	8.9	Negative	23.59	32.41	8.82	Negative	0.08	Negative	Negative
AA_0059	21.11	31.12	10.01	Negative	23.1	31.99	8.89	Negative	1.12	Negative	Negative
AA_0060	21.55	30.11	8.56	Negative	21.91	31.25	9.34	Negative	-0.78	Negative	Negative
AA_0061	21.7	30.59	8.89	Negative	22.1	31.7	9.6	Negative	-0.71	Negative	Negative
AA_0062	21.69	29.7	8.01	Negative	22.43	30.79	8.36	Negative	-0.35	Negative	Negative
AA_0063	21.29	29.26	7.97	Negative	22.35	31.15	8.8	Negative	-0.83	Negative	Negative
AA_0064	22.54	23.41	0.87	Positive	19.61	30.72	11.11	Negative	-10.24	Cecum	Positive
AA_0065	21.63	23.85	2.22	Positive	21.71	30.73	9.02	Negative	-6.8	Cecum	Positive
AA_0066	22.05	23.62	1.57	Positive	NA	32.35	32.35	Negative	-30.78	Cecum	Positive
AA_0067	21.18	24.77	3.59	Positive	21.62	30.14	8.52	Negative	-4.93	Cecum	Positive
AA_0068	23.79	24.94	1.15	Positive	26.48	30.64	4.16	Positive	-3.01	Both	Positive
AA_0069	20.76	24.6	3.84	Positive	14.02	31.69	17.67	Negative	-13.83	Cecum	Positive
AA_0070	19.84	23.78	3.94	Positive	21.31	24.88	3.57	Positive	0.37	Both	Positive
AA_0071	21.16	28.86	7.7	Negative	21.88	30.62	8.74	Negative	-1.04	Negative	Negative
AA_0072	21.94	29.27	7.33	Negative	22.15	30.31	8.16	Negative	-0.83	Negative	Negative
AA_0073	21.75	28.91	7.16	Negative	21.8	30.83	9.03	Negative	-1.87	Negative	Negative
AA_0074	21.35	31.98	10.63	Negative	21.22	32.2	10.98	Negative	-0.35	Negative	Negative
AA_0075	22.2	32.34	10.14	Negative	21.7	32.6	10.9	Negative	-0.76	Negative	Negative
AA_0076	21.09	28.69	7.6	Negative	20.71	31.99	11.28	Negative	-3.68	Negative	Negative
AA_0077	20.91	30.7	9.79	Negative	21.18	32.93	11.75	Negative	-1.96	Negative	Negative
AA_0078	21.56	32.2	10.64	Negative	21.41	32.73	11.32	Negative	-0.68	Negative	Negative
AA_0079	22.23	19.33	-2.9	Positive	21.46	32.52	11.06	Negative	-13.96	Cecum	Positive
AA_0080	23.66	23.24	-0.42	Positive	23.94	19.19	-4.75	Positive	4.33	Both	Positive
AA_0081	21.55	28.37	6.82	Negative	21.13	31.83	10.7	Negative	-3.88	Negative	Negative
AA_0082	22.31	22.66	0.35	Positive	22.05	32.64	10.59	Negative	-10.24	Cecum	Positive
AA_0083	21.47	29.73	8.26	Negative	21.05	31.95	10.9	Negative	-2.64	Negative	Negative
AA_0084	21.57	31.31	9.74	Negative	21.42	32.7	11.28	Negative	-1.54	Negative	Negative
AA_0085	21.55	31.26	9.71	Negative	21.04	32.04	11	Negative	-1.29	Negative	Negative
AA_0086	22	31.77	9.77	Negative	21.23	32.66	11.43	Negative	-1.66	Negative	Negative
AA_0087	21.18	31.8	10.62	Negative	21.25	31.98	10.73	Negative	-0.11	Negative	Negative
AA_0088	21.31	23.64	2.33	Positive	25.31	30.73	5.42	Positive	-3.09	Both	Positive
AA_0089	21.41	31.78	10.37	Negative	21.86	33.06	11.2	Negative	-0.83	Negative	Negative
AA_0090	21.66	31.19	9.53	Negative	20.98	32.16	11.18	Negative	-1.65	Negative	Negative
AA_0091	22.06	31.92	9.86	Negative	21.49	31.48	9.99	Negative	-0.13	Negative	Negative
AA_0092	21.53	30.43	8.9	Negative	21.83	32.63	10.8	Negative	-1.9	Negative	Negative
AA_0093	21.43	30.91	9.48	Negative	21.07	31.4	10.33	Negative	-0.85	Negative	Negative
AA_0094	21.98	21.04	-0.94	Positive	21.05	31.57	10.52	Negative	-11.46	Cecum	Positive
AA_0095	21.48	27.31	5.83	Positive	21.3	31.93	10.63	Negative	-4.8	Negative	Negative
AA_0096	21.43	31.14	9.71	Negative	21.67	32.91	11.24	Negative	-1.53	Negative	Negative
AA_0097	21.89	31.79	9.9	Negative	21.59	32.55	10.96	Negative	-1.06	Negative	Negative
AA_0098	23.98	34.41	10.43	Negative	22.25	33.29	11.04	Negative	-0.61	Negative	Negative
AA_0099	21.56	31.45	9.89	Negative	21.24	31.52	10.28	Negative	-0.39	Negative	Negative
AA_0100	22.35	20.39	-1.96	Positive	NA	25.02	25.02	Negative	-26.98	Cecum	Positive
AA_0101	21.61	31.15	9.54	Negative	21.12	31.96	10.84	Negative	-1.3	Negative	Negative
AA_0102	22.09	32.37	10.28	Negative	21.56	32.35	10.79	Negative	-0.51	Negative	Negative
AA_0103	22.07	31.97	9.9	Negative	21.49	32.74	11.25	Negative	-1.35	Negative	Negative
AA_0104	21.28	31.87	10.59	Negative	21.57	32.6	11.03	Negative	-0.44	Negative	Negative
AA_0105	21.75	31.45	9.7	Negative	21.21	30.33	9.12	Negative	0.58	Negative	Negative
AA_0106	22.25	30.71	8.46	Negative	22.46	31.09	8.63	Negative	-0.17	Negative	Negative
AA_0107	21.57	30.5	8.93	Negative	21.21	31.04	9.83	Negative	-0.9	Negative	Negative
AA_0108	21.61	30.44	8.83	Negative	21.33	31.09	9.76	Negative	-0.93	Negative	Negative
AA_0109	21.8	29.88	8.08	Negative	21.06	30.67	9.61	Negative	-1.53	Negative	Negative
AA_0110	21.43	30.06	8.63	Negative	21.16	31.41	10.25	Negative	-1.62	Negative	Negative
AA_0111	22.93	23.62	0.69	Positive	22.05	20.12	-1.93	Positive	2.62	Both	Positive
AA_0112	21.72	21.8	0.08	Positive	22.06	27.99	5.93	Positive	-5.85	Both	Positive
AA_0113	21.93	23.38	1.45	Positive	22.02	30.73	8.71	Negative	-7.26	Cecum	Positive
AA_0114	22.67	28.06	5.39	Positive	21.36	29.97	8.61	Negative	-3.22	Negative	Negative
AA_0115	22.26	30.29	8.03	Negative	22.04	30.55	8.51	Negative	-0.48	Negative	Negative
AA_0116	21.8	31.17	9.37	Negative			NA	NA	9.37	Negative	Negative
AA_0117	21.69	30.42	8.73	Negative	21.28	30.04	8.76	Negative	-0.03	Negative	Negative
AA_0118	21.3	30.47	9.17	Negative	21.25	31	9.75	Negative	-0.58	Negative	Negative
AA_0119	22.1	30.69	8.59	Negative	21.83	26.85	5.02	Positive	3.57	Negative	Negative
AA_0120	22.31	25.08	2.77	Positive	21.83	30.71	8.88	Negative	-6.11	Cecum	Positive
AA_0121	21.75	24.87	3.12	Positive	21.4	31.04	9.64	Negative	-6.52	Cecum	Positive
AA_0122	21.4	30.64	9.24	Negative	21.65	31.54	9.89	Negative	-0.65	Negative	Negative
AA_0123	21.47	30.16	8.69	Negative	21.1	30.61	9.51	Negative	-0.82	Negative	Negative
AA_0124	21.43	30.64	9.21	Negative	21.07	30.79	9.72	Negative	-0.51	Negative	Negative
AA_0125	21.81	29.7	7.89	Negative	21.58	31.38	9.8	Negative	-1.91	Negative	Negative
AA_0126	21.21	30.64	9.43	Negative	21.26	31.14	9.88	Negative	-0.45	Negative	Negative
AA_0127	20.87	29.9	9.03	Negative	21.83	30.73	8.9	Negative	0.13	Negative	Negative
AA_0128	21.3	30.51	9.21	Negative	22.32	31.1	8.78	Negative	0.43	Negative	Negative
AA_0129	20.92	30.45	9.53	Negative	21.87	30.75	8.88	Negative	0.65	Negative	Negative
AA_0130	21.55	30.1	8.55	Negative	21.6	31	9.4	Negative	-0.85	Negative	Negative
AA_0131	21.18	30.36	9.18	Negative	21.39	30.6	9.21	Negative	-0.03	Negative	Negative
AA_0132	21.75	30.72	8.97	Negative	21.94	30.71	8.77	Negative	0.2	Negative	Negative
AA_0133	21.47	30.77	9.3	Negative	21.69	30.73	9.04	Negative	0.26	Negative	Negative
AA_0134	20.79	29.93	9.14	Negative	21.83	30.88	9.05	Negative	0.09	Negative	Negative
AA_0135	21.64	30.48	8.84	Negative	21.89	30.49	8.6	Negative	0.24	Negative	Negative
AA_0136	21.65	30.34	8.69	Negative	22.48	30.99	8.51	Negative	0.18	Negative	Negative
AA_0137	21.76	30.35	8.59	Negative	21.53	30.7	9.17	Negative	-0.58	Negative	Negative
AA_0138	22.99	31.2	8.21	Negative	21.6	30.75	9.15	Negative	-0.94	Negative	Negative
AA_0139	21.43	23.33	1.9	Positive	21.16	18.56	-2.6	Positive	4.5	Both	Positive
AA_0140	25.79	21.4	-4.39	Positive	23.22	25.81	2.59	Positive	-6.98	Both	Positive
AA_0141	21.56	30.27	8.71	Negative	21.95	31.2	9.25	Negative	-0.54	Negative	Negative
AA_0142	21.32	29.87	8.55	Negative	21.58	30.89	9.31	Negative	-0.76	Negative	Negative
AA_0143	20.36	26.89	6.53	Negative	21.54	30.95	9.41	Negative	-2.88	Negative	Negative
AA_0144	21.21	30.46	9.25	Negative	20.98	29.46	8.48	Negative	0.77	Negative	Negative
AA_0145	21.58	29.95	8.37	Negative	21.1	29.71	8.61	Negative	-0.24	Negative	Negative
AA_0146	21.03	30.03	9	Negative	21.11	30.12	9.01	Negative	-0.01	Negative	Negative
AA_0147	21.94	30.72	8.78	Negative	22.91	30.89	7.98	Negative	0.8	Negative	Negative
AA_0148	22.01	30.39	8.38	Negative	21.26	30.38	9.12	Negative	-0.74	Negative	Negative
AA_0149	21.34	30.52	9.18	Negative	22.2	30.72	8.52	Negative	0.66	Negative	Negative
AA_0150	21.66	30.19	8.53	Negative	21.15	30.75	9.6	Negative	-1.07	Negative	Negative
AA_0151	21.78	30.4	8.62	Negative	21.67	30.27	8.6	Negative	0.02	Negative	Negative
AA_0152	21.33	30.22	8.89	Negative	21.74	30.72	8.98	Negative	-0.09	Negative	Negative
AA_0153	21.47	30.39	8.92	Negative	21.4	30.84	9.44	Negative	-0.52	Negative	Negative
AA_0154	22.84	30.86	8.02	Negative	22.93	31.31	8.38	Negative	-0.36	Negative	Negative
AA_0155	21.71	29.9	8.19	Negative	21.77	31.28	9.51	Negative	-1.32	Negative	Negative
AA_0156	21	30.76	9.76	Negative	20.89	30.88	9.99	Negative	-0.23	Negative	Negative
AA_0157	21.96	30.54	8.58	Negative	22.88	31.02	8.14	Negative	0.44	Negative	Negative
AA_0158	21.91	30.33	8.42	Negative	21.48	30.51	9.03	Negative	-0.61	Negative	Negative
AA_0159	21.42	30.28	8.86	Negative	21.17	30.43	9.26	Negative	-0.4	Negative	Negative
AA_0160	21.1	29.69	8.59	Negative	21.47	30.55	9.08	Negative	-0.49	Negative	Negative
AA_0161	21.23	30.05	8.82	Negative	22.21	30.49	8.28	Negative	0.54	Negative	Negative
AA_0162	21.35	30.02	8.67	Negative	21.34	30.52	9.18	Negative	-0.51	Negative	Negative
AA_0163	21.76	30.78	9.02	Negative	21.89	30.51	8.62	Negative	0.4	Negative	Negative
AA_0164	20.89	28.73	7.84	Negative	21.97	30.78	8.81	Negative	-0.97	Negative	Negative
AA_0165	22.13	24.38	2.25	Positive	21.37	30.34	8.97	Negative	-6.72	Cecum	Positive
AA_0166	21.23	29.44	8.21	Negative	21.33	31.17	9.84	Negative	-1.63	Negative	Negative
AA_0167	21.98	26.67	4.69	Positive	22.08	30.8	8.72	Negative	-4.03	Cecum	Positive
AA_0168	21.54	24.89	3.35	Positive	21.6	30.16	8.56	Negative	-5.21	Cecum	Positive
AA_0169	21.61	26.44	4.83	Positive	22.11	30.35	8.24	Negative	-3.41	Cecum	Positive
AA_0170	21.58	30.48	8.9	Negative	22.24	30.93	8.69	Negative	0.21	Negative	Negative
AA_0171	21.25	30.35	9.1	Negative	21.95	30.69	8.74	Negative	0.36	Negative	Negative
AA_0172	22.42	30.56	8.14	Negative	21.42	30.69	9.27	Negative	-1.13	Negative	Negative
AA_0173	21.71	20.58	-1.13	Positive	22.83	31.09	8.26	Negative	-9.39	Cecum	Positive
AA_0174	21.73	29.24	7.51	Negative	23.5	30.94	7.44	Negative	0.07	Negative	Negative
AA_0175	22.22	25.11	2.89	Positive	22.42	30.98	8.56	Negative	-5.67	Cecum	Positive
AA_0176	22.13	26.9	4.77	Positive	21.74	30.62	8.88	Negative	-4.11	Cecum	Negative
AA_0177	22.1	30.39	8.29	Negative	21.19	30.4	9.21	Negative	-0.92	Negative	Negative
AA_0178	22.16	30.79	8.63	Negative	22.64	30.73	8.09	Negative	0.54	Negative	Negative
AA_0179	22.64	28.83	6.19	Negative	21.92	31.09	9.17	Negative	-2.98	Negative	Negative
AA_0180	20.98	30.41	9.43	Negative	23.36	31.18	7.82	Negative	1.61	Negative	Negative
AA_0181	21.81	30.66	8.85	Negative	21.46	30.64	9.18	Negative	-0.33	Negative	Negative
AA_0182	21.89	30.92	9.03	Negative	21.51	30.77	9.26	Negative	-0.23	Negative	Negative
AA_0183	21.64	30.6	8.96	Negative	20.89	31.02	10.13	Negative	-1.17	Negative	Negative
AA_0184	25.2	31.27	6.07	Negative	21.81	31.26	9.45	Negative	-3.38	Negative	Negative
AA_0185	21.47	30.44	8.97	Negative	21.61	30.36	8.75	Negative	0.22	Negative	Negative
AA_0186	23.22	31.04	7.82	Negative	22.74	31.14	8.4	Negative	-0.58	Negative	Negative
AA_0187	22.3	31.05	8.75	Negative	21.79	30.93	9.14	Negative	-0.39	Negative	Negative
AA_0188	22	30.01	8.01	Negative	21.84	30.65	8.81	Negative	-0.8	Negative	Negative
AA_0189	23.53	31.06	7.53	Negative	21.64	31.03	9.39	Negative	-1.86	Negative	Negative
AA_0190	21.12	24.2	3.08	Positive	23.22	31.69	8.47	Negative	-5.39	Cecum	Positive
AA_0191	23.19	31.54	8.35	Negative	22.24	31.08	8.84	Negative	-0.49	Negative	Negative
AA_0192	23.25	30.67	7.42	Negative	21.46	29.67	8.21	Negative	-0.79	Negative	Negative
AA_0193	21.14	29.59	8.45	Negative	21.56	30.87	9.31	Negative	-0.86	Negative	Negative
AA_0194	22.81	30.6	7.79	Negative	22.72	30.81	8.09	Negative	-0.3	Negative	Negative
AA_0195	23.67	30.28	6.61	Negative	21.65	30.63	8.98	Negative	-2.37	Negative	Negative
AA_0196	24.86	31.03	6.17	Negative	21.63	30.42	8.79	Negative	-2.62	Negative	Negative
AA_0197	22.1	30.81	8.71	Negative	22.15	30.65	8.5	Negative	0.21	Negative	Negative
AA_0198	22.44	30.56	8.12	Negative	21.55	30.66	9.11	Negative	-0.99	Negative	Negative
AA_0199	21.14	29.57	8.43	Negative	21.66	30.75	9.09	Negative	-0.66	Negative	Negative
AA_0200	23.44	30.52	7.08	Negative	22.97	31.03	8.06	Negative	-0.98	Negative	Negative
AA_0201	21.6	30.22	8.62	Negative	22.25	30.78	8.53	Negative	0.09	Negative	Negative
AA_0202	21.86	30.35	8.49	Negative	22.36	30.39	8.03	Negative	0.46	Negative	Negative
AA_0203	21.3	30.04	8.74	Negative	21.57	30.4	8.83	Negative	-0.09	Negative	Negative
AA_0204	21.55	29.86	8.31	Negative	21.43	18.12	-3.31	Positive	11.62	Ileum	Positive
AA_0205	21.35	30.33	8.98	Negative	21.86	30.78	8.92	Negative	0.06	Negative	Negative
AA_0206	22.45	30.14	7.69	Negative	21.85	30.61	8.76	Negative	-1.07	Negative	Negative
AA_0207	21.59	30.28	8.69	Negative	21.41	30.65	9.24	Negative	-0.55	Negative	Negative
AA_0208	21.81	30.21	8.4	Negative	21.29	30.55	9.26	Negative	-0.86	Negative	Negative
AA_0209	22.64	30.11	7.47	Negative	22.55	30.52	7.97	Negative	-0.5	Negative	Negative
AA_0210	21.9	30.25	8.35	Negative	21.55	30.43	8.88	Negative	-0.53	Negative	Negative
AA_0211	21.72	30.48	8.76	Negative	21.96	30.56	8.6	Negative	0.16	Negative	Negative
